# Supplementary material for: ShinyVar: a web-based application for comparative Influenza variant analysis supporting structure-guided approaches to vaccine and antiviral drug design
Source: PeerJ. 2026 Jun 8;14:e21158. doi: 10.7717/peerj.21158 (PMC13256122; doi:10.7717/peerj.21158)
Supplement: Supplemental Information 1 [file peerj-14-21158-s001.zip]

Archive with 2 entries (2 files):
- SRR30635452_HA_NA.ann.vcf
- SRR32387634_HA_NA.ann.vcf
