# Supplementary material for: ShinyVar: a web-based application for comparative Influenza variant analysis supporting structure-guided approaches to vaccine and antiviral drug design
Source: PeerJ. 2026 Jun 8;14:e21158. doi: 10.7717/peerj.21158 (PMC13256122; doi:10.7717/peerj.21158)
Supplement: Supplemental Information 1 [file peerj-14-21158-s001.zip › SRR30635452_HA_NA.ann.vcf]

#CHROM	POS	ID	REF	ALT	QUAL	FILTER	INFO	FORMAT	SRR30635452
MW626062.1	62	.	C	T	15427.04	PASS	AC=1;AF=1.00;AN=1;DP=508;FS=0.000;MLEAC=1;MLEAF=1.00;MQ=60.00;QD=30.73;SOR=1.129;ANN=T|synonymous_variant|LOW|HA|gene-HA|transcript|TRANSCRIPT_gene-HA|protein_coding|1/1|c.42C>T|p.Thr14Thr|42/1701|42/1701|14/566||	GT:AD:DP:GQ:PL	1:0,502:502:99:15437,0
MW626062.1	170	.	G	A	27548.04	PASS	AC=1;AF=1.00;AN=1;BaseQRankSum=-2.963;DP=918;FS=0.000;MLEAC=1;MLEAF=1.00;MQ=60.00;MQRankSum=0.000;QD=30.44;ReadPosRankSum=0.799;SOR=0.773;ANN=A|synonymous_variant|LOW|HA|gene-HA|transcript|TRANSCRIPT_gene-HA|protein_coding|1/1|c.150G>A|p.Leu50Leu|150/1701|150/1701|50/566||	GT:AD:DP:GQ:PL	1:5,900:905:99:27558,0
MW626062.1	231	.	A	C	25750.04	PASS	AC=1;AF=1.00;AN=1;DP=894;FS=0.000;MLEAC=1;MLEAF=1.00;MQ=60.00;QD=31.95;SOR=0.728;ANN=C|missense_variant|MODERATE|HA|gene-HA|transcript|TRANSCRIPT_gene-HA|protein_coding|1/1|c.211A>C|p.Lys71Gln|211/1701|211/1701|71/566||	GT:AD:DP:GQ:PL	1:0,806:806:99:25760,0
MW626062.1	338	.	G	T	22028.04	PASS	AC=1;AF=1.00;AN=1;DP=704;FS=0.000;MLEAC=1;MLEAF=1.00;MQ=60.00;QD=31.97;SOR=0.762;ANN=T|synonymous_variant|LOW|HA|gene-HA|transcript|TRANSCRIPT_gene-HA|protein_coding|1/1|c.318G>T|p.Thr106Thr|318/1701|318/1701|106/566||	GT:AD:DP:GQ:PL	1:0,689:689:99:22038,0
MW626062.1	422	.	C	T	25175.04	PASS	AC=1;AF=1.00;AN=1;DP=567;FS=0.000;MLEAC=1;MLEAF=1.00;MQ=60.00;QD=25.87;SOR=0.789;ANN=T|synonymous_variant|LOW|HA|gene-HA|transcript|TRANSCRIPT_gene-HA|protein_coding|1/1|c.402C>T|p.Phe134Phe|402/1701|402/1701|134/566||	GT:AD:DP:GQ:PL	1:0,566:566:99:25185,0
MW626062.1	429	.	A	G	25412.04	PASS	AC=1;AF=1.00;AN=1;DP=577;FS=0.000;MLEAC=1;MLEAF=1.00;MQ=60.00;QD=31.28;SOR=0.796;ANN=G|missense_variant|MODERATE|HA|gene-HA|transcript|TRANSCRIPT_gene-HA|protein_coding|1/1|c.409A>G|p.Thr137Ala|409/1701|409/1701|137/566||	GT:AD:DP:GQ:PL	1:0,572:572:99:25422,0
MW626056.1	452	.	C	A	25977.04	PASS	AC=1;AF=1.00;AN=1;DP=859;FS=0.000;MLEAC=1;MLEAF=1.00;MQ=60.00;QD=32.72;SOR=0.777;ANN=A|synonymous_variant|LOW|NA|gene-NA|transcript|TRANSCRIPT_gene-NA|protein_coding|1/1|c.444C>A|p.Thr148Thr|444/1410|444/1410|148/469||	GT:AD:DP:GQ:PL	1:0,794:794:99:25987,0
MW626056.1	500	.	T	C	24886.04	PASS	AC=1;AF=1.00;AN=1;DP=803;FS=0.000;MLEAC=1;MLEAF=1.00;MQ=60.00;QD=32.87;SOR=0.773;ANN=C|synonymous_variant|LOW|NA|gene-NA|transcript|TRANSCRIPT_gene-NA|protein_coding|1/1|c.492T>C|p.Gly164Gly|492/1410|492/1410|164/469||	GT:AD:DP:GQ:PL	1:0,757:757:99:24896,0
MW626062.1	576	.	A	C	19093.04	PASS	AC=1;AF=1.00;AN=1;DP=584;FS=0.000;MLEAC=1;MLEAF=1.00;MQ=60.00;QD=33.67;SOR=0.785;ANN=C|missense_variant|MODERATE|HA|gene-HA|transcript|TRANSCRIPT_gene-HA|protein_coding|1/1|c.556A>C|p.Lys186Gln|556/1701|556/1701|186/566||	GT:AD:DP:GQ:PL	1:0,567:567:99:19103,0
MW626062.1	620	.	T	C	26471.04	PASS	AC=1;AF=1.00;AN=1;DP=606;FS=0.000;MLEAC=1;MLEAF=1.00;MQ=60.00;QD=32.28;SOR=0.748;ANN=C|synonymous_variant|LOW|HA|gene-HA|transcript|TRANSCRIPT_gene-HA|protein_coding|1/1|c.600T>C|p.Pro200Pro|600/1701|600/1701|200/566||	GT:AD:DP:GQ:PL	1:0,594:594:99:26481,0
MW626062.1	627	.	G	A	27794.04	PASS	AC=1;AF=1.00;AN=1;DP=621;FS=0.000;MLEAC=1;MLEAF=1.00;MQ=60.00;QD=27.68;SOR=0.856;ANN=A|missense_variant|MODERATE|HA|gene-HA|transcript|TRANSCRIPT_gene-HA|protein_coding|1/1|c.607G>A|p.Ala203Thr|607/1701|607/1701|203/566||	GT:AD:DP:GQ:PL	1:0,621:621:99:27804,0
MW626062.1	680	.	A	G	20767.04	PASS	AC=1;AF=1.00;AN=1;DP=649;FS=0.000;MLEAC=1;MLEAF=1.00;MQ=60.00;QD=32.55;SOR=0.819;ANN=G|synonymous_variant|LOW|HA|gene-HA|transcript|TRANSCRIPT_gene-HA|protein_coding|1/1|c.660A>G|p.Thr220Thr|660/1701|660/1701|220/566||	GT:AD:DP:GQ:PL	1:0,638:638:99:20777,0
MW626062.1	740	.	A	G	19962.04	PASS	AC=1;AF=1.00;AN=1;BaseQRankSum=-0.128;DP=628;FS=3.076;MLEAC=1;MLEAF=1.00;MQ=60.00;MQRankSum=0.000;QD=33.38;ReadPosRankSum=2.799;SOR=0.117;ANN=G|synonymous_variant|LOW|HA|gene-HA|transcript|TRANSCRIPT_gene-HA|protein_coding|1/1|c.720A>G|p.Gln240Gln|720/1701|720/1701|240/566||	GT:AD:DP:GQ:PL	1:3,595:598:99:19972,0
MW626062.1	742	.	A	C	26940.04	PASS	AC=1;AF=1.00;AN=1;DP=619;FS=0.000;MLEAC=1;MLEAF=1.00;MQ=60.00;QD=24.28;SOR=0.740;ANN=C|missense_variant|MODERATE|HA|gene-HA|transcript|TRANSCRIPT_gene-HA|protein_coding|1/1|c.722A>C|p.Glu241Ala|722/1701|722/1701|241/566||	GT:AD:DP:GQ:PL	1:0,606:606:99:26950,0
MW626056.1	785	.	A	G	25485.04	PASS	AC=1;AF=1.00;AN=1;DP=783;FS=0.000;MLEAC=1;MLEAF=1.00;MQ=60.00;QD=32.88;SOR=0.827;ANN=G|synonymous_variant|LOW|NA|gene-NA|transcript|TRANSCRIPT_gene-NA|protein_coding|1/1|c.777A>G|p.Glu259Glu|777/1410|777/1410|259/469||	GT:AD:DP:GQ:PL	1:0,775:775:99:25495,0
MW626056.1	799	.	T	C	24286.04	PASS	AC=1;AF=1.00;AN=1;DP=729;FS=0.000;MLEAC=1;MLEAF=1.00;MQ=60.00;QD=33.59;SOR=0.850;ANN=C|missense_variant|MODERATE|NA|gene-NA|transcript|TRANSCRIPT_gene-NA|protein_coding|1/1|c.791T>C|p.Ile264Thr|791/1410|791/1410|264/469||	GT:AD:DP:GQ:PL	1:0,723:723:99:24296,0
MW626056.1	818	.	A	G	25217.04	PASS	AC=1;AF=1.00;AN=1;BaseQRankSum=1.109;DP=808;FS=0.000;MLEAC=1;MLEAF=1.00;MQ=60.00;MQRankSum=0.000;QD=32.33;ReadPosRankSum=-2.171;SOR=0.757;ANN=G|synonymous_variant|LOW|NA|gene-NA|transcript|TRANSCRIPT_gene-NA|protein_coding|1/1|c.810A>G|p.Lys270Lys|810/1410|810/1410|270/469||	GT:AD:DP:GQ:PL	1:2,778:780:99:25227,0
MW626062.1	847	.	G	A	19509.04	PASS	AC=1;AF=1.00;AN=1;DP=624;FS=0.000;MLEAC=1;MLEAF=1.00;MQ=60.00;QD=32.62;SOR=0.755;ANN=A|missense_variant|MODERATE|HA|gene-HA|transcript|TRANSCRIPT_gene-HA|protein_coding|1/1|c.827G>A|p.Arg276Lys|827/1701|827/1701|276/566||	GT:AD:DP:GQ:PL	1:0,598:598:99:19519,0
MW626056.1	914	.	G	T	28734.04	PASS	AC=1;AF=1.00;AN=1;DP=899;FS=0.000;MLEAC=1;MLEAF=1.00;MQ=60.00;QD=32.50;SOR=0.773;ANN=T|synonymous_variant|LOW|NA|gene-NA|transcript|TRANSCRIPT_gene-NA|protein_coding|1/1|c.906G>T|p.Pro302Pro|906/1410|906/1410|302/469||	GT:AD:DP:GQ:PL	1:0,884:884:99:28744,0
MW626062.1	968	.	A	G	20973.04	PASS	AC=1;AF=1.00;AN=1;BaseQRankSum=1.037;DP=669;FS=0.000;MLEAC=1;MLEAF=1.00;MQ=60.00;MQRankSum=0.000;QD=32.07;ReadPosRankSum=-0.294;SOR=0.789;ANN=G|synonymous_variant|LOW|HA|gene-HA|transcript|TRANSCRIPT_gene-HA|protein_coding|1/1|c.948A>G|p.Thr316Thr|948/1701|948/1701|316/566||	GT:AD:DP:GQ:PL	1:2,652:654:99:20983,0
MW626062.1	992	.	A	G	30158.04	PASS	AC=1;AF=1.00;AN=1;DP=683;FS=0.000;MLEAC=1;MLEAF=1.00;MQ=60.00;QD=31.63;SOR=0.880;ANN=G|synonymous_variant|LOW|HA|gene-HA|transcript|TRANSCRIPT_gene-HA|protein_coding|1/1|c.972A>G|p.Val324Val|972/1701|972/1701|324/566||	GT:AD:DP:GQ:PL	1:0,672:672:99:30168,0
MW626062.1	994	.	A	G	30139.04	PASS	AC=1;AF=1.00;AN=1;DP=675;FS=0.000;MLEAC=1;MLEAF=1.00;MQ=60.00;QD=29.79;SOR=0.880;ANN=G|missense_variant|MODERATE|HA|gene-HA|transcript|TRANSCRIPT_gene-HA|protein_coding|1/1|c.974A>G|p.Lys325Arg|974/1701|974/1701|325/566||	GT:AD:DP:GQ:PL	1:0,672:672:99:30149,0
MW626062.1	1023	.	T	C	22968.04	PASS	AC=1;AF=1.00;AN=1;DP=791;FS=0.000;MLEAC=1;MLEAF=1.00;MQ=60.00;QD=31.55;SOR=0.904;ANN=C|synonymous_variant|LOW|HA|gene-HA|transcript|TRANSCRIPT_gene-HA|protein_coding|1/1|c.1003T>C|p.Leu335Leu|1003/1701|1003/1701|335/566||	GT:AD:DP:GQ:PL	1:0,728:728:99:22978,0
MW626056.1	1049	.	A	G	30229.04	PASS	AC=1;AF=1.00;AN=1;BaseQRankSum=2.781;DP=952;FS=6.919;MLEAC=1;MLEAF=1.00;MQ=60.00;MQRankSum=0.000;QD=33.04;ReadPosRankSum=4.907;SOR=0.478;ANN=G|synonymous_variant|LOW|NA|gene-NA|transcript|TRANSCRIPT_gene-NA|protein_coding|1/1|c.1041A>G|p.Lys347Lys|1041/1410|1041/1410|347/469||	GT:AD:DP:GQ:PL	1:12,903:915:99:30239,0
MW626056.1	1094	.	T	C	33181.04	PASS	AC=1;AF=1.00;AN=1;DP=1039;FS=0.000;MLEAC=1;MLEAF=1.00;MQ=60.00;QD=32.34;SOR=0.817;ANN=C|synonymous_variant|LOW|NA|gene-NA|transcript|TRANSCRIPT_gene-NA|protein_coding|1/1|c.1086T>C|p.Thr362Thr|1086/1410|1086/1410|362/469||	GT:AD:DP:GQ:PL	1:0,1026:1026:99:33191,0
MW626056.1	1187	.	C	T	43310.04	PASS	AC=1;AF=1.00;AN=1;DP=1006;FS=0.000;MLEAC=1;MLEAF=1.00;MQ=60.00;QD=37.08;SOR=0.975;ANN=T|synonymous_variant|LOW|NA|gene-NA|transcript|TRANSCRIPT_gene-NA|protein_coding|1/1|c.1179C>T|p.Ile393Ile|1179/1410|1179/1410|393/469||	GT:AD:DP:GQ:PL	1:0,992:992:99:43320,0
MW626056.1	1193	.	A	G	44978.04	PASS	AC=1;AF=1.00;AN=1;BaseQRankSum=-0.918;DP=1066;FS=0.000;MLEAC=1;MLEAF=1.00;MQ=60.00;MQRankSum=0.000;QD=32.67;ReadPosRankSum=1.838;SOR=0.550;ANN=G|synonymous_variant|LOW|NA|gene-NA|transcript|TRANSCRIPT_gene-NA|protein_coding|1/1|c.1185A>G|p.Gly395Gly|1185/1410|1185/1410|395/469||	GT:AD:DP:GQ:PL	1:2,1046:1048:99:44988,0
MW626062.1	1199	.	T	C	28751.04	PASS	AC=1;AF=1.00;AN=1;DP=891;FS=0.000;MLEAC=1;MLEAF=1.00;MQ=60.00;QD=32.75;SOR=0.987;ANN=C|synonymous_variant|LOW|HA|gene-HA|transcript|TRANSCRIPT_gene-HA|protein_coding|1/1|c.1179T>C|p.Thr393Thr|1179/1701|1179/1701|393/566||	GT:AD:DP:GQ:PL	1:0,878:878:99:28761,0
MW626062.1	1323	.	A	G	28901.04	PASS	AC=1;AF=1.00;AN=1;DP=872;FS=0.000;MLEAC=1;MLEAF=1.00;MQ=60.00;QD=34.20;SOR=0.790;ANN=G|missense_variant|MODERATE|HA|gene-HA|transcript|TRANSCRIPT_gene-HA|protein_coding|1/1|c.1303A>G|p.Ile435Val|1303/1701|1303/1701|435/566||	GT:AD:DP:GQ:PL	1:0,845:845:99:28911,0
MW626062.1	1347	.	T	C	28590.04	PASS	AC=1;AF=1.00;AN=1;DP=856;FS=0.000;MLEAC=1;MLEAF=1.00;MQ=60.00;QD=34.28;SOR=0.869;ANN=C|synonymous_variant|LOW|HA|gene-HA|transcript|TRANSCRIPT_gene-HA|protein_coding|1/1|c.1327T>C|p.Leu443Leu|1327/1701|1327/1701|443/566||	GT:AD:DP:GQ:PL	1:0,834:834:99:28600,0
MW626056.1	1365	.	G	A	25208.04	PASS	AC=1;AF=1.00;AN=1;DP=894;FS=0.000;MLEAC=1;MLEAF=1.00;MQ=60.00;QD=29.18;SOR=1.277;ANN=A|missense_variant|MODERATE|NA|gene-NA|transcript|TRANSCRIPT_gene-NA|protein_coding|1/1|c.1357G>A|p.Val453Met|1357/1410|1357/1410|453/469||	GT:AD:DP:GQ:PL	1:0,864:864:99:25218,0
MW626056.1	1415	.	G	T	18120.04	PASS	AC=1;AF=1.00;AN=1;DP=461;FS=0.000;MLEAC=1;MLEAF=1.00;MQ=60.00;QD=24.99;SOR=1.189;ANN=T|missense_variant|MODERATE|NA|gene-NA|transcript|TRANSCRIPT_gene-NA|protein_coding|1/1|c.1407G>T|p.Lys469Asn|1407/1410|1407/1410|469/469||	GT:AD:DP:GQ:PL	1:0,435:435:99:18130,0
MW626056.1	1423	.	T	C	15692.04	PASS	AC=1;AF=1.00;AN=1;DP=353;FS=0.000;MLEAC=1;MLEAF=1.00;MQ=60.00;QD=35.72;SOR=1.156;ANN=C|downstream_gene_variant|MODIFIER|NA|gene-NA|transcript|TRANSCRIPT_gene-NA|protein_coding||c.*5T>C|||||5|,C|intergenic_region|MODIFIER|NA-CHR_END|gene-NA-CHR_END|intergenic_region|gene-NA-CHR_END|||n.1423T>C||||||	GT:AD:DP:GQ:PL	1:0,352:352:99:15702,0
MW626062.1	1430	.	A	G	28804.04	PASS	AC=1;AF=1.00;AN=1;DP=880;FS=0.000;MLEAC=1;MLEAF=1.00;MQ=60.00;QD=33.26;SOR=0.721;ANN=G|synonymous_variant|LOW|HA|gene-HA|transcript|TRANSCRIPT_gene-HA|protein_coding|1/1|c.1410A>G|p.Leu470Leu|1410/1701|1410/1701|470/566||	GT:AD:DP:GQ:PL	1:0,866:866:99:28814,0
MW626062.1	1442	.	C	T	30401.04	PASS	AC=1;AF=1.00;AN=1;DP=953;FS=0.000;MLEAC=1;MLEAF=1.00;MQ=60.00;QD=32.97;SOR=0.784;ANN=T|synonymous_variant|LOW|HA|gene-HA|transcript|TRANSCRIPT_gene-HA|protein_coding|1/1|c.1422C>T|p.Ala474Ala|1422/1701|1422/1701|474/566||	GT:AD:DP:GQ:PL	1:0,922:922:99:30411,0
MW626062.1	1601	.	C	T	34957.04	PASS	AC=1;AF=1.00;AN=1;DP=1179;FS=0.000;MLEAC=1;MLEAF=1.00;MQ=60.00;QD=31.16;SOR=1.072;ANN=T|synonymous_variant|LOW|HA|gene-HA|transcript|TRANSCRIPT_gene-HA|protein_coding|1/1|c.1581C>T|p.Ile527Ile|1581/1701|1581/1701|527/566||	GT:AD:DP:GQ:PL	1:0,1122:1122:99:34967,0
MW626062.1	1616	.	G	A	36466.04	PASS	AC=1;AF=1.00;AN=1;DP=1223;FS=0.000;MLEAC=1;MLEAF=1.00;MQ=60.00;QD=30.44;SOR=1.308;ANN=A|synonymous_variant|LOW|HA|gene-HA|transcript|TRANSCRIPT_gene-HA|protein_coding|1/1|c.1596G>A|p.Ala532Ala|1596/1701|1596/1701|532/566||	GT:AD:DP:GQ:PL	1:0,1198:1198:99:36476,0
MW626062.1	1646	.	A	G	34725.04	PASS	AC=1;AF=1.00;AN=1;DP=1206;FS=0.000;MLEAC=1;MLEAF=1.00;MQ=60.00;QD=30.14;SOR=1.377;ANN=G|synonymous_variant|LOW|HA|gene-HA|transcript|TRANSCRIPT_gene-HA|protein_coding|1/1|c.1626A>G|p.Val542Val|1626/1701|1626/1701|542/566||	GT:AD:DP:GQ:PL	1:0,1152:1152:99:34735,0
MW626062.1	1673	.	C	T	31226.04	PASS	AC=1;AF=1.00;AN=1;DP=1018;FS=0.000;MLEAC=1;MLEAF=1.00;MQ=60.00;QD=31.01;SOR=1.487;ANN=T|synonymous_variant|LOW|HA|gene-HA|transcript|TRANSCRIPT_gene-HA|protein_coding|1/1|c.1653C>T|p.Ser551Ser|1653/1701|1653/1701|551/566||	GT:AD:DP:GQ:PL	1:0,1007:1007:99:31236,0
MW626062.1	1739	.	C	A	13250.04	PASS	AC=1;AF=1.00;AN=1;DP=479;FS=0.000;MLEAC=1;MLEAF=1.00;MQ=60.00;QD=29.19;SOR=1.329;ANN=A|downstream_gene_variant|MODIFIER|HA|gene-HA|transcript|TRANSCRIPT_gene-HA|protein_coding||c.*18C>A|||||18|,A|intergenic_region|MODIFIER|HA-CHR_END|gene-HA-CHR_END|intergenic_region|gene-HA-CHR_END|||n.1739C>A||||||	GT:AD:DP:GQ:PL	1:0,454:454:99:13260,0
