# Supplementary material for: ShinyVar: a web-based application for comparative Influenza variant analysis supporting structure-guided approaches to vaccine and antiviral drug design
Source: PeerJ. 2026 Jun 8;14:e21158. doi: 10.7717/peerj.21158 (PMC13256122; doi:10.7717/peerj.21158)
Supplement: Supplemental Information 1 [file peerj-14-21158-s001.zip › SRR32387634_HA_NA.ann.vcf]

#CHROM	POS	ID	REF	ALT	QUAL	FILTER	INFO	FORMAT	SRR32387634
CY115153.1	42	.	T	C	50747.04	PASS	AC=1;AF=1.00;AN=1;DP=1153;FS=0.000;MLEAC=1;MLEAF=1.00;MQ=60.00;QD=31.98;SOR=0.709;ANN=C|missense_variant|MODERATE|NB|gene-NB|transcript|TRANSCRIPT_gene-NB|protein_coding|1/1|c.16T>C|p.Phe6Leu|16/303|16/303|6/100||,C|synonymous_variant|LOW|NA|gene-NA|transcript|TRANSCRIPT_gene-NA|protein_coding|1/1|c.9T>C|p.Pro3Pro|9/1401|9/1401|3/466||	GT:AD:DP:GQ:PL	1:0,1137:1137:99:50757,0
CY115153.1	48	.	T	C	54809.04	PASS	AC=1;AF=1.00;AN=1;DP=1366;FS=0.000;MLEAC=1;MLEAF=1.00;MQ=60.00;QD=30.44;SOR=0.717;ANN=C|missense_variant|MODERATE|NB|gene-NB|transcript|TRANSCRIPT_gene-NB|protein_coding|1/1|c.22T>C|p.Tyr8His|22/303|22/303|8/100||,C|synonymous_variant|LOW|NA|gene-NA|transcript|TRANSCRIPT_gene-NA|protein_coding|1/1|c.15T>C|p.Thr5Thr|15/1401|15/1401|5/466||	GT:AD:DP:GQ:PL	1:0,1257:1257:99:54819,0
CY115151.1	108	.	T	C	82481.04	PASS	AC=1;AF=1.00;AN=1;DP=2533;FS=0.000;MLEAC=1;MLEAF=1.00;MQ=59.98;QD=34.04;SOR=0.755;ANN=C|synonymous_variant|LOW|HA|gene-HA|transcript|TRANSCRIPT_gene-HA|protein_coding|1/1|c.102T>C|p.Ala34Ala|102/1758|102/1758|34/585||	GT:AD:DP:GQ:PL	1:0,2423:2423:99:82491,0
CY115153.1	158	.	C	A	177937.04	PASS	AC=1;AF=1.00;AN=1;DP=4036;FS=0.000;MLEAC=1;MLEAF=1.00;MQ=60.00;QD=28.65;SOR=0.805;ANN=A|missense_variant|MODERATE|NA|gene-NA|transcript|TRANSCRIPT_gene-NA|protein_coding|1/1|c.125C>A|p.Pro42Gln|125/1401|125/1401|42/466||,A|synonymous_variant|LOW|NB|gene-NB|transcript|TRANSCRIPT_gene-NB|protein_coding|1/1|c.132C>A|p.Thr44Thr|132/303|132/303|44/100||	GT:AD:DP:GQ:PL	1:0,3988:3988:99:177947,0
CY115153.1	167	.	T	C	185035.04	PASS	AC=1;AF=1.00;AN=1;DP=4155;FS=0.000;MLEAC=1;MLEAF=1.00;MQ=60.00;QD=31.08;SOR=0.810;ANN=C|missense_variant|MODERATE|NA|gene-NA|transcript|TRANSCRIPT_gene-NA|protein_coding|1/1|c.134T>C|p.Ile45Thr|134/1401|134/1401|45/466||,C|synonymous_variant|LOW|NB|gene-NB|transcript|TRANSCRIPT_gene-NB|protein_coding|1/1|c.141T>C|p.Asn47Asn|141/303|141/303|47/100||	GT:AD:DP:GQ:PL	1:0,4131:4131:99:185045,0
CY115151.1	225	.	C	A	145251.04	PASS	AC=1;AF=1.00;AN=1;BaseQRankSum=2.791;DP=3389;FS=0.000;MLEAC=1;MLEAF=1.00;MQ=60.00;MQRankSum=0.000;QD=29.91;ReadPosRankSum=1.943;SOR=0.489;ANN=A|synonymous_variant|LOW|HA|gene-HA|transcript|TRANSCRIPT_gene-HA|protein_coding|1/1|c.219C>A|p.Leu73Leu|219/1758|219/1758|73/585||	GT:AD:DP:GQ:PL	1:2,3367:3369:99:145261,0
CY115151.1	243	.	C	T	149134.04	PASS	AC=1;AF=1.00;AN=1;DP=3445;FS=0.000;MLEAC=1;MLEAF=1.00;MQ=60.00;QD=32.03;SOR=0.951;ANN=T|synonymous_variant|LOW|HA|gene-HA|transcript|TRANSCRIPT_gene-HA|protein_coding|1/1|c.237C>T|p.Asp79Asp|237/1758|237/1758|79/585||	GT:AD:DP:GQ:PL	1:0,3434:3434:99:149144,0
CY115153.1	244	.	G	C	142639.04	PASS	AC=1;AF=1.00;AN=1;BaseQRankSum=-1.207;DP=3988;FS=0.000;MLEAC=1;MLEAF=1.00;MQ=60.00;MQRankSum=0.000;QD=32.08;ReadPosRankSum=-0.238;SOR=0.929;ANN=C|missense_variant|MODERATE|NB|gene-NB|transcript|TRANSCRIPT_gene-NB|protein_coding|1/1|c.218G>C|p.Gly73Ala|218/303|218/303|73/100||,C|missense_variant|MODERATE|NA|gene-NA|transcript|TRANSCRIPT_gene-NA|protein_coding|1/1|c.211G>C|p.Val71Leu|211/1401|211/1…	GT:AD:DP:GQ:PL	1:2,3892:3894:99:142649,0
CY115153.1	245	.	T	C	180374.04	PASS	AC=1;AF=1.00;AN=1;DP=4020;FS=0.000;MLEAC=1;MLEAF=1.00;MQ=60.00;QD=30.10;SOR=0.932;ANN=C|missense_variant|MODERATE|NA|gene-NA|transcript|TRANSCRIPT_gene-NA|protein_coding|1/1|c.212T>C|p.Val71Ala|212/1401|212/1401|71/466||,C|synonymous_variant|LOW|NB|gene-NB|transcript|TRANSCRIPT_gene-NB|protein_coding|1/1|c.219T>C|p.Gly73Gly|219/303|219/303|73/100||	GT:AD:DP:GQ:PL	1:0,4013:4013:99:180384,0
CY115151.1	270	.	G	A	142460.04	PASS	AC=1;AF=1.00;AN=1;DP=3170;FS=0.000;MLEAC=1;MLEAF=1.00;MQ=60.00;QD=32.07;SOR=0.897;ANN=A|synonymous_variant|LOW|HA|gene-HA|transcript|TRANSCRIPT_gene-HA|protein_coding|1/1|c.264G>A|p.Thr88Thr|264/1758|264/1758|88/585||	GT:AD:DP:GQ:PL	1:0,3166:3166:99:142470,0
CY115153.1	279	.	C	T	172331.04	PASS	AC=1;AF=1.00;AN=1;DP=3941;FS=0.000;MLEAC=1;MLEAF=1.00;MQ=60.00;QD=25.22;SOR=0.972;ANN=T|missense_variant|MODERATE|NB|gene-NB|transcript|TRANSCRIPT_gene-NB|protein_coding|1/1|c.253C>T|p.Pro85Ser|253/303|253/303|85/100||,T|synonymous_variant|LOW|NA|gene-NA|transcript|TRANSCRIPT_gene-NA|protein_coding|1/1|c.246C>T|p.Tyr82Tyr|246/1401|246/1401|82/466||	GT:AD:DP:GQ:PL	1:0,3930:3930:99:176708,0
CY115153.1	282	.	G	A	177897.04	PASS	AC=1;AF=1.00;AN=1;DP=3961;FS=0.000;MLEAC=1;MLEAF=1.00;MQ=60.00;QD=31.22;SOR=1.002;ANN=A|missense_variant|MODERATE|NB|gene-NB|transcript|TRANSCRIPT_gene-NB|protein_coding|1/1|c.256G>A|p.Ala86Thr|256/303|256/303|86/100||,A|synonymous_variant|LOW|NA|gene-NA|transcript|TRANSCRIPT_gene-NA|protein_coding|1/1|c.249G>A|p.Pro83Pro|249/1401|249/1401|83/466||	GT:AD:DP:GQ:PL	1:0,3957:3957:99:177907,0
CY115151.1	285	.	G	T	103500.04	PASS	AC=1;AF=1.00;AN=1;BaseQRankSum=2.777;DP=3033;FS=0.000;MLEAC=1;MLEAF=1.00;MQ=60.00;MQRankSum=0.000;QD=27.35;ReadPosRankSum=-0.385;SOR=0.154;ANN=T|synonymous_variant|LOW|HA|gene-HA|transcript|TRANSCRIPT_gene-HA|protein_coding|1/1|c.279G>T|p.Ser93Ser|279/1758|279/1758|93/585||	GT:AD:DP:GQ:PL	1:2,2952:2954:99:103510,0
CY115153.1	288	.	A	G	172759.04	PASS	AC=1;AF=1.00;AN=1;DP=3862;FS=0.000;MLEAC=1;MLEAF=1.00;MQ=60.00;QD=36.51;SOR=0.997;ANN=G|missense_variant|MODERATE|NB|gene-NB|transcript|TRANSCRIPT_gene-NB|protein_coding|1/1|c.262A>G|p.Ile88Val|262/303|262/303|88/100||,G|synonymous_variant|LOW|NA|gene-NA|transcript|TRANSCRIPT_gene-NA|protein_coding|1/1|c.255A>G|p.Leu85Leu|255/1401|255/1401|85/466||	GT:AD:DP:GQ:PL	1:0,3859:3859:99:172769,0
CY115151.1	291	.	A	G	134603.04	PASS	AC=1;AF=1.00;AN=1;DP=3118;FS=0.000;MLEAC=1;MLEAF=1.00;MQ=60.00;QD=28.97;SOR=0.918;ANN=G|synonymous_variant|LOW|HA|gene-HA|transcript|TRANSCRIPT_gene-HA|protein_coding|1/1|c.285A>G|p.Arg95Arg|285/1758|285/1758|95/585||	GT:AD:DP:GQ:PL	1:0,3024:3024:99:134613,0
CY115151.1	324	.	A	G	139130.04	PASS	AC=1;AF=1.00;AN=1;BaseQRankSum=1.980;DP=3383;FS=0.000;MLEAC=1;MLEAF=1.00;MQ=60.00;MQRankSum=0.000;QD=35.29;ReadPosRankSum=1.481;SOR=0.462;ANN=G|synonymous_variant|LOW|HA|gene-HA|transcript|TRANSCRIPT_gene-HA|protein_coding|1/1|c.318A>G|p.Thr106Thr|318/1758|318/1758|106/585||	GT:AD:DP:GQ:PL	1:1,3278:3279:99:139140,0
CY115151.1	348	.	C	T	147132.04	PASS	AC=1;AF=1.00;AN=1;DP=3300;FS=0.000;MLEAC=1;MLEAF=1.00;MQ=60.00;QD=24.62;SOR=0.813;ANN=T|synonymous_variant|LOW|HA|gene-HA|transcript|TRANSCRIPT_gene-HA|protein_coding|1/1|c.342C>T|p.His114His|342/1758|342/1758|114/585||	GT:AD:DP:GQ:PL	1:0,3299:3299:99:147142,0
CY115151.1	351	.	C	T	143742.04	PASS	AC=1;AF=1.00;AN=1;DP=3259;FS=0.000;MLEAC=1;MLEAF=1.00;MQ=60.00;QD=28.98;SOR=0.825;ANN=T|synonymous_variant|LOW|HA|gene-HA|transcript|TRANSCRIPT_gene-HA|protein_coding|1/1|c.345C>T|p.Asp115Asp|345/1758|345/1758|115/585||	GT:AD:DP:GQ:PL	1:0,3202:3202:99:143752,0
CY115151.1	384	.	C	T	142199.04	PASS	AC=1;AF=1.00;AN=1;DP=3253;FS=0.000;MLEAC=1;MLEAF=1.00;MQ=59.98;QD=29.64;SOR=0.833;ANN=T|synonymous_variant|LOW|HA|gene-HA|transcript|TRANSCRIPT_gene-HA|protein_coding|1/1|c.378C>T|p.Leu126Leu|378/1758|378/1758|126/585||	GT:AD:DP:GQ:PL	1:0,3247:3247:99:142209,0
CY115151.1	400	.	A	G	146242.04	PASS	AC=1;AF=1.00;AN=1;DP=3257;FS=0.000;MLEAC=1;MLEAF=1.00;MQ=59.97;QD=29.69;SOR=0.822;ANN=G|missense_variant|MODERATE|HA|gene-HA|transcript|TRANSCRIPT_gene-HA|protein_coding|1/1|c.394A>G|p.Ile132Val|394/1758|394/1758|132/585||	GT:AD:DP:GQ:PL	1:0,3257:3257:99:146252,0
CY115151.1	408	.	A	G	125479.04	PASS	AC=1;AF=1.00;AN=1;BaseQRankSum=0.160;DP=3053;FS=0.000;MLEAC=1;MLEAF=1.00;MQ=59.96;MQRankSum=-0.076;QD=24.53;ReadPosRankSum=1.715;SOR=0.300;ANN=G|synonymous_variant|LOW|HA|gene-HA|transcript|TRANSCRIPT_gene-HA|protein_coding|1/1|c.402A>G|p.Leu134Leu|402/1758|402/1758|134/585||	GT:AD:DP:GQ:PL	1:1,2809:2810:99:125489,0
CY115151.1	413	.	C	T	100746.04	PASS	AC=1;AF=1.00;AN=1;BaseQRankSum=-1.299;DP=2895;FS=0.000;MLEAC=1;MLEAF=1.00;MQ=59.96;MQRankSum=-0.110;QD=31.04;ReadPosRankSum=0.946;SOR=0.140;ANN=T|missense_variant|MODERATE|HA|gene-HA|transcript|TRANSCRIPT_gene-HA|protein_coding|1/1|c.407C>T|p.Thr136Ile|407/1758|407/1758|136/585||	GT:AD:DP:GQ:PL	1:2,2817:2819:99:100756,0
CY115151.1	414	.	C	T	129681.04	PASS	AC=1;AF=1.00;AN=1;DP=2884;FS=0.000;MLEAC=1;MLEAF=1.00;MQ=59.96;QD=29.60;SOR=0.856;ANN=T|synonymous_variant|LOW|HA|gene-HA|transcript|TRANSCRIPT_gene-HA|protein_coding|1/1|c.408C>T|p.Thr136Thr|408/1758|408/1758|136/585||	GT:AD:DP:GQ:PL	1:0,2882:2882:99:129691,0
CY115151.1	417	.	T	C	101024.04	PASS	AC=1;AF=1.00;AN=1;DP=2944;FS=0.000;MLEAC=1;MLEAF=1.00;MQ=59.96;QD=34.34;SOR=0.852;ANN=C|synonymous_variant|LOW|HA|gene-HA|transcript|TRANSCRIPT_gene-HA|protein_coding|1/1|c.411T>C|p.His137His|411/1758|411/1758|137/585||	GT:AD:DP:GQ:PL	1:0,2942:2942:99:132391,0
CY115153.1	427	.	C	T	201128.04	PASS	AC=1;AF=1.00;AN=1;DP=4493;FS=0.000;MLEAC=1;MLEAF=1.00;MQ=60.00;QD=32.72;SOR=0.992;ANN=T|synonymous_variant|LOW|NA|gene-NA|transcript|TRANSCRIPT_gene-NA|protein_coding|1/1|c.394C>T|p.Leu132Leu|394/1401|394/1401|132/466||,T|downstream_gene_variant|MODIFIER|NB|gene-NB|transcript|TRANSCRIPT_gene-NB|protein_coding||c.*98C>T|||||98|	GT:AD:DP:GQ:PL	1:0,4493:4493:99:201138,0
CY115151.1	429	.	T	C	133569.04	PASS	AC=1;AF=1.00;AN=1;DP=2983;FS=0.000;MLEAC=1;MLEAF=1.00;MQ=59.97;QD=27.18;SOR=0.844;ANN=C|synonymous_variant|LOW|HA|gene-HA|transcript|TRANSCRIPT_gene-HA|protein_coding|1/1|c.423T>C|p.Asn141Asn|423/1758|423/1758|141/585||	GT:AD:DP:GQ:PL	1:0,2971:2971:99:133579,0
CY115151.1	430	.	G	A	132309.04	PASS	AC=1;AF=1.00;AN=1;DP=2962;FS=0.000;MLEAC=1;MLEAF=1.00;MQ=59.97;QD=29.63;SOR=0.836;ANN=A|missense_variant|MODERATE|HA|gene-HA|transcript|TRANSCRIPT_gene-HA|protein_coding|1/1|c.424G>A|p.Ala142Thr|424/1758|424/1758|142/585||	GT:AD:DP:GQ:PL	1:0,2943:2943:99:132319,0
CY115153.1	432	.	C	T	201590.04	PASS	AC=1;AF=1.00;AN=1;DP=4484;FS=0.000;MLEAC=1;MLEAF=1.00;MQ=60.00;QD=36.66;SOR=0.939;ANN=T|synonymous_variant|LOW|NA|gene-NA|transcript|TRANSCRIPT_gene-NA|protein_coding|1/1|c.399C>T|p.Thr133Thr|399/1401|399/1401|133/466||,T|downstream_gene_variant|MODIFIER|NB|gene-NB|transcript|TRANSCRIPT_gene-NB|protein_coding||c.*103C>T|||||103|	GT:AD:DP:GQ:PL	1:0,4484:4484:99:201600,0
CY115153.1	456	.	A	G	139135.04	PASS	AC=1;AF=1.00;AN=1;DP=4520;FS=0.000;MLEAC=1;MLEAF=1.00;MQ=60.00;QD=30.80;SOR=0.876;ANN=G|synonymous_variant|LOW|NA|gene-NA|transcript|TRANSCRIPT_gene-NA|protein_coding|1/1|c.423A>G|p.Gly141Gly|423/1401|423/1401|141/466||,G|downstream_gene_variant|MODIFIER|NB|gene-NB|transcript|TRANSCRIPT_gene-NB|protein_coding||c.*127A>G|||||127|	GT:AD:DP:GQ:PL	1:0,4517:4517:99:201194,0
CY115151.1	457	.	A	G	106420.04	PASS	AC=1;AF=1.00;AN=1;BaseQRankSum=1.522;DP=3077;FS=0.000;MLEAC=1;MLEAF=1.00;MQ=59.99;MQRankSum=-0.088;QD=24.33;ReadPosRankSum=3.370;SOR=0.534;ANN=G|missense_variant|MODERATE|HA|gene-HA|transcript|TRANSCRIPT_gene-HA|protein_coding|1/1|c.451A>G|p.Lys151Glu|451/1758|451/1758|151/585||	GT:AD:DP:GQ:PL	1:5,2990:2995:99:106430,0
CY115151.1	482	.	C	T	140817.04	PASS	AC=1;AF=1.00;AN=1;DP=3157;FS=0.000;MLEAC=1;MLEAF=1.00;MQ=59.99;QD=29.60;SOR=0.830;ANN=T|missense_variant|MODERATE|HA|gene-HA|transcript|TRANSCRIPT_gene-HA|protein_coding|1/1|c.476C>T|p.Pro159Leu|476/1758|476/1758|159/585||	GT:AD:DP:GQ:PL	1:0,3157:3157:99:140827,0
CY115151.1	483	.	T	C	141351.04	PASS	AC=1;AF=1.00;AN=1;DP=3177;FS=0.000;MLEAC=1;MLEAF=1.00;MQ=59.99;QD=24.67;SOR=0.851;ANN=C|synonymous_variant|LOW|HA|gene-HA|transcript|TRANSCRIPT_gene-HA|protein_coding|1/1|c.477T>C|p.Pro159Pro|477/1758|477/1758|159/585||	GT:AD:DP:GQ:PL	1:0,3177:3177:99:141361,0
CY115151.1	492	.	C	T	138230.04	PASS	AC=1;AF=1.00;AN=1;DP=3072;FS=0.000;MLEAC=1;MLEAF=1.00;MQ=59.99;QD=29.41;SOR=0.823;ANN=T|synonymous_variant|LOW|HA|gene-HA|transcript|TRANSCRIPT_gene-HA|protein_coding|1/1|c.486C>T|p.Thr162Thr|486/1758|486/1758|162/585||	GT:AD:DP:GQ:PL	1:0,3072:3072:99:138240,0
CY115151.1	501	.	C	A	99938.04	PASS	AC=1;AF=1.00;AN=1;DP=3072;FS=0.000;MLEAC=1;MLEAF=1.00;MQ=59.99;QD=32.53;SOR=0.792;ANN=A|missense_variant|MODERATE|HA|gene-HA|transcript|TRANSCRIPT_gene-HA|protein_coding|1/1|c.495C>A|p.Asn165Lys|495/1758|495/1758|165/585||	GT:AD:DP:GQ:PL	1:0,3072:3072:99:138127,0
CY115151.1	507	.	T	C	142055.04	PASS	AC=1;AF=1.00;AN=1;DP=3157;FS=0.000;MLEAC=1;MLEAF=1.00;MQ=59.99;QD=28.70;SOR=0.843;ANN=C|synonymous_variant|LOW|HA|gene-HA|transcript|TRANSCRIPT_gene-HA|protein_coding|1/1|c.501T>C|p.Phe167Phe|501/1758|501/1758|167/585||	GT:AD:DP:GQ:PL	1:0,3157:3157:99:142065,0
CY115151.1	528	.	C	T	134340.04	PASS	AC=1;AF=1.00;AN=1;DP=2986;FS=0.000;MLEAC=1;MLEAF=1.00;MQ=60.00;QD=27.25;SOR=0.809;ANN=T|synonymous_variant|LOW|HA|gene-HA|transcript|TRANSCRIPT_gene-HA|protein_coding|1/1|c.522C>T|p.Ala174Ala|522/1758|522/1758|174/585||	GT:AD:DP:GQ:PL	1:0,2986:2986:99:134350,0
CY115151.1	534	.	AAAAAACGAC	A	62721.01	PASS	AC=1;AF=1.00;AN=1;BaseQRankSum=15.317;DP=2853;FS=27.367;MLEAC=1;MLEAF=1.00;MQ=59.99;MQRankSum=2.453;QD=24.41;ReadPosRankSum=2.653;SOR=0.478;ANN=A|conservative_inframe_deletion|MODERATE|HA|gene-HA|transcript|TRANSCRIPT_gene-HA|protein_coding|1/1|c.535_543delGACAAAAAC|p.Asp179_Asn181del|535/1758|535/1758|179/585||INFO_REALIGN_3_PRIME	GT:AD:DP:GQ:PL	1:113,2456:2569:99:62731,0
CY115153.1	537	.	A	G	204670.04	PASS	AC=1;AF=1.00;AN=1;DP=4764;FS=0.000;MLEAC=1;MLEAF=1.00;MQ=60.00;QD=28.51;SOR=0.983;ANN=G|synonymous_variant|LOW|NA|gene-NA|transcript|TRANSCRIPT_gene-NA|protein_coding|1/1|c.504A>G|p.Glu168Glu|504/1401|504/1401|168/466||,G|downstream_gene_variant|MODIFIER|NB|gene-NB|transcript|TRANSCRIPT_gene-NB|protein_coding||c.*208A>G|||||208|	GT:AD:DP:GQ:PL	1:0,4750:4750:99:211247,0
CY115153.1	552	.	C	T	195580.04	PASS	AC=1;AF=1.00;AN=1;DP=4560;FS=0.000;MLEAC=1;MLEAF=1.00;MQ=60.00;QD=26.90;SOR=0.956;ANN=T|synonymous_variant|LOW|NA|gene-NA|transcript|TRANSCRIPT_gene-NA|protein_coding|1/1|c.519C>T|p.His173His|519/1401|519/1401|173/466||,T|downstream_gene_variant|MODIFIER|NB|gene-NB|transcript|TRANSCRIPT_gene-NB|protein_coding||c.*223C>T|||||223|	GT:AD:DP:GQ:PL	1:0,4558:4558:99:204226,0
CY115151.1	602	.	G	A	56391.04	PASS	AC=1;AF=1.00;AN=1;BaseQRankSum=-0.885;DP=1560;FS=0.000;MLEAC=1;MLEAF=1.00;MQ=60.00;MQRankSum=0.000;QD=28.99;ReadPosRankSum=-1.352;SOR=0.490;ANN=A|missense_variant|MODERATE|HA|gene-HA|transcript|TRANSCRIPT_gene-HA|protein_coding|1/1|c.596G>A|p.Gly199Glu|596/1758|596/1758|199/585||	GT:AD:DP:GQ:PL	1:1,1542:1543:99:56401,0
CY115151.1	642	.	C	A	115452.04	PASS	AC=1;AF=1.00;AN=1;DP=2613;FS=0.000;MLEAC=1;MLEAF=1.00;MQ=60.00;QD=31.46;SOR=0.952;ANN=A|missense_variant|MODERATE|HA|gene-HA|transcript|TRANSCRIPT_gene-HA|protein_coding|1/1|c.636C>A|p.Asp212Glu|636/1758|636/1758|212/585||	GT:AD:DP:GQ:PL	1:0,2603:2603:99:115462,0
CY115151.1	659	.	A	G	133159.04	PASS	AC=1;AF=1.00;AN=1;DP=2968;FS=0.000;MLEAC=1;MLEAF=1.00;MQ=60.00;QD=27.31;SOR=0.895;ANN=G|missense_variant|MODERATE|HA|gene-HA|transcript|TRANSCRIPT_gene-HA|protein_coding|1/1|c.653A>G|p.Lys218Arg|653/1758|653/1758|218/585||	GT:AD:DP:GQ:PL	1:0,2968:2968:99:133169,0
CY115151.1	660	.	G	A	133209.04	PASS	AC=1;AF=1.00;AN=1;DP=2970;FS=0.000;MLEAC=1;MLEAF=1.00;MQ=60.00;QD=32.74;SOR=0.895;ANN=A|synonymous_variant|LOW|HA|gene-HA|transcript|TRANSCRIPT_gene-HA|protein_coding|1/1|c.654G>A|p.Lys218Lys|654/1758|654/1758|218/585||	GT:AD:DP:GQ:PL	1:0,2970:2970:99:133219,0
CY115151.1	672	.	C	T	135179.04	PASS	AC=1;AF=1.00;AN=1;DP=3088;FS=0.000;MLEAC=1;MLEAF=1.00;MQ=60.00;QD=37.23;SOR=0.904;ANN=T|synonymous_variant|LOW|HA|gene-HA|transcript|TRANSCRIPT_gene-HA|protein_coding|1/1|c.666C>T|p.Asp222Asp|666/1758|666/1758|222/585||	GT:AD:DP:GQ:PL	1:0,3080:3080:99:135189,0
CY115151.1	720	.	T	C	136906.04	PASS	AC=1;AF=1.00;AN=1;BaseQRankSum=0.663;DP=3902;FS=0.000;MLEAC=1;MLEAF=1.00;MQ=60.00;MQRankSum=0.000;QD=29.25;ReadPosRankSum=0.636;SOR=0.439;ANN=C|synonymous_variant|LOW|HA|gene-HA|transcript|TRANSCRIPT_gene-HA|protein_coding|1/1|c.714T>C|p.His238His|714/1758|714/1758|238/585||	GT:AD:DP:GQ:PL	1:3,3808:3811:99:136916,0
CY115151.1	726	.	T	C	151741.04	PASS	AC=1;AF=1.00;AN=1;BaseQRankSum=-1.331;DP=3889;FS=0.000;MLEAC=1;MLEAF=1.00;MQ=60.00;MQRankSum=0.000;QD=33.15;ReadPosRankSum=0.348;SOR=0.114;ANN=C|synonymous_variant|LOW|HA|gene-HA|transcript|TRANSCRIPT_gene-HA|protein_coding|1/1|c.720T>C|p.Val240Val|720/1758|720/1758|240/585||	GT:AD:DP:GQ:PL	1:2,3703:3705:99:151751,0
CY115153.1	747	.	T	A	183308.04	PASS	AC=1;AF=1.00;AN=1;DP=4247;FS=0.000;MLEAC=1;MLEAF=1.00;MQ=60.00;QD=25.28;SOR=0.743;ANN=A|synonymous_variant|LOW|NA|gene-NA|transcript|TRANSCRIPT_gene-NA|protein_coding|1/1|c.714T>A|p.Leu238Leu|714/1401|714/1401|238/466||,A|downstream_gene_variant|MODIFIER|NB|gene-NB|transcript|TRANSCRIPT_gene-NB|protein_coding||c.*418T>A|||||418|	GT:AD:DP:GQ:PL	1:0,4238:4238:99:183318,0
CY115153.1	807	.	G	A	163286.04	PASS	AC=1;AF=1.00;AN=1;DP=4205;FS=0.000;MLEAC=1;MLEAF=1.00;MQ=60.00;QD=28.05;SOR=0.724;ANN=A|synonymous_variant|LOW|NA|gene-NA|transcript|TRANSCRIPT_gene-NA|protein_coding|1/1|c.774G>A|p.Glu258Glu|774/1401|774/1401|258/466||,A|downstream_gene_variant|MODIFIER|NB|gene-NB|transcript|TRANSCRIPT_gene-NB|protein_coding||c.*478G>A|||||478|	GT:AD:DP:GQ:PL	1:0,4095:4095:99:163296,0
CY115153.1	882	.	C	T	140936.04	PASS	AC=1;AF=1.00;AN=1;BaseQRankSum=-0.926;DP=4099;FS=0.000;MLEAC=1;MLEAF=1.00;MQ=60.00;MQRankSum=0.000;QD=32.27;ReadPosRankSum=1.090;SOR=0.541;ANN=T|synonymous_variant|LOW|NA|gene-NA|transcript|TRANSCRIPT_gene-NA|protein_coding|1/1|c.849C>T|p.Ser283Ser|849/1401|849/1401|283/466||,T|downstream_gene_variant|MODIFIER|NB|gene-NB|transcript|TRANSCRIPT_gene-NB|protein_coding||c.*553C>T|||||553|	GT:AD:DP:GQ:PL	1:1,3945:3946:99:140946,0
CY115151.1	887	.	G	A	128853.04	PASS	AC=1;AF=1.00;AN=1;BaseQRankSum=-1.322;DP=3680;FS=0.000;MLEAC=1;MLEAF=1.00;MQ=60.00;MQRankSum=0.000;QD=33.60;ReadPosRankSum=1.802;SOR=1.085;ANN=A|missense_variant|MODERATE|HA|gene-HA|transcript|TRANSCRIPT_gene-HA|protein_coding|1/1|c.881G>A|p.Arg294Lys|881/1758|881/1758|294/585||	GT:AD:DP:GQ:PL	1:2,3581:3583:99:128863,0
CY115151.1	915	.	T	C	168619.04	PASS	AC=1;AF=1.00;AN=1;DP=3784;FS=0.000;MLEAC=1;MLEAF=1.00;MQ=60.00;QD=32.99;SOR=1.018;ANN=C|synonymous_variant|LOW|HA|gene-HA|transcript|TRANSCRIPT_gene-HA|protein_coding|1/1|c.909T>C|p.Pro303Pro|909/1758|909/1758|303/585||	GT:AD:DP:GQ:PL	1:0,3784:3784:99:168629,0
CY115153.1	918	.	T	G	183717.04	PASS	AC=1;AF=1.00;AN=1;DP=4209;FS=0.000;MLEAC=1;MLEAF=1.00;MQ=60.00;QD=35.92;SOR=0.882;ANN=G|missense_variant|MODERATE|NA|gene-NA|transcript|TRANSCRIPT_gene-NA|protein_coding|1/1|c.885T>G|p.Ser295Arg|885/1401|885/1401|295/466||,G|downstream_gene_variant|MODIFIER|NB|gene-NB|transcript|TRANSCRIPT_gene-NB|protein_coding||c.*589T>G|||||589|	GT:AD:DP:GQ:PL	1:0,4149:4149:99:183727,0
CY115151.1	942	.	C	T	152234.04	PASS	AC=1;AF=1.00;AN=1;BaseQRankSum=0.958;DP=3683;FS=0.000;MLEAC=1;MLEAF=1.00;MQ=60.00;MQRankSum=0.000;QD=28.73;ReadPosRankSum=1.727;SOR=0.371;ANN=T|synonymous_variant|LOW|HA|gene-HA|transcript|TRANSCRIPT_gene-HA|protein_coding|1/1|c.936C>T|p.His312His|936/1758|936/1758|312/585||	GT:AD:DP:GQ:PL	1:1,3589:3590:99:152244,0
CY115153.1	978	.	A	G	183981.04	PASS	AC=1;AF=1.00;AN=1;DP=4213;FS=0.000;MLEAC=1;MLEAF=1.00;MQ=60.00;QD=26.45;SOR=0.875;ANN=G|synonymous_variant|LOW|NA|gene-NA|transcript|TRANSCRIPT_gene-NA|protein_coding|1/1|c.945A>G|p.Arg315Arg|945/1401|945/1401|315/466||,G|downstream_gene_variant|MODIFIER|NB|gene-NB|transcript|TRANSCRIPT_gene-NB|protein_coding||c.*649A>G|||||649|	GT:AD:DP:GQ:PL	1:0,4203:4203:99:183991,0
CY115153.1	987	.	C	T	185136.04	PASS	AC=1;AF=1.00;AN=1;DP=4252;FS=0.000;MLEAC=1;MLEAF=1.00;MQ=60.00;QD=28.42;SOR=0.845;ANN=T|synonymous_variant|LOW|NA|gene-NA|transcript|TRANSCRIPT_gene-NA|protein_coding|1/1|c.954C>T|p.Cys318Cys|954/1401|954/1401|318/466||,T|downstream_gene_variant|MODIFIER|NB|gene-NB|transcript|TRANSCRIPT_gene-NB|protein_coding||c.*658C>T|||||658|	GT:AD:DP:GQ:PL	1:0,4183:4183:99:185146,0
CY115151.1	1044	.	G	A	140488.04	PASS	AC=1;AF=1.00;AN=1;DP=3263;FS=0.000;MLEAC=1;MLEAF=1.00;MQ=60.00;QD=36.94;SOR=0.868;ANN=A|synonymous_variant|LOW|HA|gene-HA|transcript|TRANSCRIPT_gene-HA|protein_coding|1/1|c.1038G>A|p.Leu346Leu|1038/1758|1038/1758|346/585||	GT:AD:DP:GQ:PL	1:0,3136:3136:99:140498,0
CY115151.1	1046	.	C	T	141314.04	PASS	AC=1;AF=1.00;AN=1;DP=3151;FS=0.000;MLEAC=1;MLEAF=1.00;MQ=60.00;QD=24.50;SOR=0.868;ANN=T|missense_variant|MODERATE|HA|gene-HA|transcript|TRANSCRIPT_gene-HA|protein_coding|1/1|c.1040C>T|p.Ala347Val|1040/1758|1040/1758|347/585||	GT:AD:DP:GQ:PL	1:0,3151:3151:99:141324,0
CY115153.1	1051	.	A	G	196387.04	PASS	AC=1;AF=1.00;AN=1;DP=4476;FS=0.000;MLEAC=1;MLEAF=1.00;MQ=60.00;QD=32.25;SOR=0.768;ANN=G|missense_variant|MODERATE|NA|gene-NA|transcript|TRANSCRIPT_gene-NA|protein_coding|1/1|c.1018A>G|p.Asn340Asp|1018/1401|1018/1401|340/466||,G|downstream_gene_variant|MODIFIER|NB|gene-NB|transcript|TRANSCRIPT_gene-NB|protein_coding||c.*722A>G|||||722|	GT:AD:DP:GQ:PL	1:0,4430:4430:99:196397,0
CY115153.1	1060	.	A	G	184494.04	PASS	AC=1;AF=1.00;AN=1;DP=4566;FS=0.000;MLEAC=1;MLEAF=1.00;MQ=60.00;QD=29.43;SOR=0.748;ANN=G|missense_variant|MODERATE|NA|gene-NA|transcript|TRANSCRIPT_gene-NA|protein_coding|1/1|c.1027A>G|p.Lys343Glu|1027/1401|1027/1401|343/466||,G|downstream_gene_variant|MODIFIER|NB|gene-NB|transcript|TRANSCRIPT_gene-NB|protein_coding||c.*731A>G|||||731|	GT:AD:DP:GQ:PL	1:0,4557:4557:99:203544,0
CY115153.1	1062	.	A	G	187377.04	PASS	AC=1;AF=1.00;AN=1;DP=4474;FS=0.000;MLEAC=1;MLEAF=1.00;MQ=60.00;QD=27.64;SOR=0.760;ANN=G|synonymous_variant|LOW|NA|gene-NA|transcript|TRANSCRIPT_gene-NA|protein_coding|1/1|c.1029A>G|p.Lys343Lys|1029/1401|1029/1401|343/466||,G|downstream_gene_variant|MODIFIER|NB|gene-NB|transcript|TRANSCRIPT_gene-NB|protein_coding||c.*733A>G|||||733|	GT:AD:DP:GQ:PL	1:0,4468:4468:99:201029,0
CY115151.1	1080	.	A	G	144609.04	PASS	AC=1;AF=1.00;AN=1;DP=3216;FS=0.000;MLEAC=1;MLEAF=1.00;MQ=60.00;QD=34.35;SOR=0.911;ANN=G|synonymous_variant|LOW|HA|gene-HA|transcript|TRANSCRIPT_gene-HA|protein_coding|1/1|c.1074A>G|p.Leu358Leu|1074/1758|1074/1758|358/585||	GT:AD:DP:GQ:PL	1:0,3214:3214:99:144619,0
CY115153.1	1105	.	G	A	201753.04	PASS	AC=1;AF=1.00;AN=1;DP=4752;FS=0.000;MLEAC=1;MLEAF=1.00;MQ=60.00;QD=28.06;SOR=0.693;ANN=A|missense_variant|MODERATE|NA|gene-NA|transcript|TRANSCRIPT_gene-NA|protein_coding|1/1|c.1072G>A|p.Glu358Lys|1072/1401|1072/1401|358/466||,A|downstream_gene_variant|MODIFIER|NB|gene-NB|transcript|TRANSCRIPT_gene-NB|protein_coding||c.*776G>A|||||776|	GT:AD:DP:GQ:PL	1:0,4654:4654:99:201763,0
CY115151.1	1107	.	T	C	147238.04	PASS	AC=1;AF=1.00;AN=1;DP=3276;FS=0.000;MLEAC=1;MLEAF=1.00;MQ=60.00;QD=30.53;SOR=0.831;ANN=C|synonymous_variant|LOW|HA|gene-HA|transcript|TRANSCRIPT_gene-HA|protein_coding|1/1|c.1101T>C|p.Ala367Ala|1101/1758|1101/1758|367/585||	GT:AD:DP:GQ:PL	1:0,3274:3274:99:147248,0
CY115153.1	1137	.	G	A	201723.04	PASS	AC=1;AF=1.00;AN=1;DP=4783;FS=0.000;MLEAC=1;MLEAF=1.00;MQ=60.00;QD=31.76;SOR=0.703;ANN=A|synonymous_variant|LOW|NA|gene-NA|transcript|TRANSCRIPT_gene-NA|protein_coding|1/1|c.1104G>A|p.Thr368Thr|1104/1401|1104/1401|368/466||,A|downstream_gene_variant|MODIFIER|NB|gene-NB|transcript|TRANSCRIPT_gene-NB|protein_coding||c.*808G>A|||||808|	GT:AD:DP:GQ:PL	1:0,4710:4710:99:201733,0
CY115151.1	1161	.	A	G	131487.04	PASS	AC=1;AF=1.00;AN=1;BaseQRankSum=1.584;DP=3733;FS=0.000;MLEAC=1;MLEAF=1.00;MQ=60.00;MQRankSum=0.000;QD=29.51;ReadPosRankSum=1.542;SOR=0.842;ANN=G|synonymous_variant|LOW|HA|gene-HA|transcript|TRANSCRIPT_gene-HA|protein_coding|1/1|c.1155A>G|p.Gly385Gly|1155/1758|1155/1758|385/585||	GT:AD:DP:GQ:PL	1:2,3635:3637:99:131497,0
CY115153.1	1184	.	A	G	202049.04	PASS	AC=1;AF=1.00;AN=1;DP=4875;FS=0.000;MLEAC=1;MLEAF=1.00;MQ=60.00;QD=30.37;SOR=0.792;ANN=G|missense_variant|MODERATE|NA|gene-NA|transcript|TRANSCRIPT_gene-NA|protein_coding|1/1|c.1151A>G|p.Asp384Gly|1151/1401|1151/1401|384/466||,G|downstream_gene_variant|MODIFIER|NB|gene-NB|transcript|TRANSCRIPT_gene-NB|protein_coding||c.*855A>G|||||855|	GT:AD:DP:GQ:PL	1:0,4776:4776:99:202059,0
CY115151.1	1200	.	A	T	184045.04	PASS	AC=1;AF=1.00;AN=1;DP=4257;FS=0.000;MLEAC=1;MLEAF=1.00;MQ=60.00;QD=30.69;SOR=0.709;ANN=T|synonymous_variant|LOW|HA|gene-HA|transcript|TRANSCRIPT_gene-HA|protein_coding|1/1|c.1194A>T|p.Ala398Ala|1194/1758|1194/1758|398/585||	GT:AD:DP:GQ:PL	1:0,4165:4165:99:184055,0
CY115153.1	1217	.	C	T	217959.04	PASS	AC=1;AF=1.00;AN=1;DP=4856;FS=0.000;MLEAC=1;MLEAF=1.00;MQ=60.00;QD=34.09;SOR=0.868;ANN=T|missense_variant|MODERATE|NA|gene-NA|transcript|TRANSCRIPT_gene-NA|protein_coding|1/1|c.1184C>T|p.Ala395Val|1184/1401|1184/1401|395/466||,T|downstream_gene_variant|MODIFIER|NB|gene-NB|transcript|TRANSCRIPT_gene-NB|protein_coding||c.*888C>T|||||888|	GT:AD:DP:GQ:PL	1:0,4856:4856:99:217969,0
CY115153.1	1223	.	G	A	216839.04	PASS	AC=1;AF=1.00;AN=1;DP=4820;FS=0.000;MLEAC=1;MLEAF=1.00;MQ=60.00;QD=29.85;SOR=0.887;ANN=A|missense_variant|MODERATE|NA|gene-NA|transcript|TRANSCRIPT_gene-NA|protein_coding|1/1|c.1190G>A|p.Ser397Asn|1190/1401|1190/1401|397/466||,A|downstream_gene_variant|MODIFIER|NB|gene-NB|transcript|TRANSCRIPT_gene-NB|protein_coding||c.*894G>A|||||894|	GT:AD:DP:GQ:PL	1:0,4820:4820:99:216849,0
CY115153.1	1234	.	G	A	186849.04	PASS	AC=1;AF=1.00;AN=1;BaseQRankSum=-1.045;DP=5006;FS=0.000;MLEAC=1;MLEAF=1.00;MQ=60.00;MQRankSum=-0.029;QD=22.20;ReadPosRankSum=0.332;SOR=0.160;ANN=A|missense_variant|MODERATE|NA|gene-NA|transcript|TRANSCRIPT_gene-NA|protein_coding|1/1|c.1201G>A|p.Val401Ile|1201/1401|1201/1401|401/466||,A|downstream_gene_variant|MODIFIER|NB|gene-NB|transcript|TRANSCRIPT_gene-NB|protein_coding||c.*905G>A|||||905|	GT:AD:DP:GQ:PL	1:2,4924:4926:99:186859,0
CY115151.1	1377	.	A	G	205703.04	PASS	AC=1;AF=1.00;AN=1;BaseQRankSum=2.414;DP=5467;FS=0.000;MLEAC=1;MLEAF=1.00;MQ=60.00;MQRankSum=-0.314;QD=32.49;ReadPosRankSum=1.391;SOR=0.526;ANN=G|synonymous_variant|LOW|HA|gene-HA|transcript|TRANSCRIPT_gene-HA|protein_coding|1/1|c.1371A>G|p.Gln457Gln|1371/1758|1371/1758|457/585||	GT:AD:DP:GQ:PL	1:5,5315:5320:99:205713,0
CY115153.1	1438	.	A	G	186951.04	PASS	AC=1;AF=1.00;AN=1;DP=4190;FS=0.000;MLEAC=1;MLEAF=1.00;MQ=59.99;QD=26.08;SOR=1.115;ANN=G|downstream_gene_variant|MODIFIER|NB|gene-NB|transcript|TRANSCRIPT_gene-NB|protein_coding||c.*1109A>G|||||1109|,G|downstream_gene_variant|MODIFIER|NA|gene-NA|transcript|TRANSCRIPT_gene-NA|protein_coding||c.*4A>G|||||4|,G|intergenic_region|MODIFIER|NA-CHR_END|gene-NA-CHR_END|intergenic_region|gene-NA-CHR_END|||n…	GT:AD:DP:GQ:PL	1:0,4188:4188:99:186961,0
CY115153.1	1442	.	A	G	180312.04	PASS	AC=1;AF=1.00;AN=1;DP=4030;FS=0.000;MLEAC=1;MLEAF=1.00;MQ=59.99;QD=32.27;SOR=1.138;ANN=G|downstream_gene_variant|MODIFIER|NB|gene-NB|transcript|TRANSCRIPT_gene-NB|protein_coding||c.*1113A>G|||||1113|,G|downstream_gene_variant|MODIFIER|NA|gene-NA|transcript|TRANSCRIPT_gene-NA|protein_coding||c.*8A>G|||||8|,G|intergenic_region|MODIFIER|NA-CHR_END|gene-NA-CHR_END|intergenic_region|gene-NA-CHR_END|||n…	GT:AD:DP:GQ:PL	1:0,4027:4027:99:180322,0
CY115153.1	1448	.	G	A	168390.04	PASS	AC=1;AF=1.00;AN=1;DP=3850;FS=0.000;MLEAC=1;MLEAF=1.00;MQ=59.99;QD=36.13;SOR=1.139;ANN=A|downstream_gene_variant|MODIFIER|NB|gene-NB|transcript|TRANSCRIPT_gene-NB|protein_coding||c.*1119G>A|||||1119|,A|downstream_gene_variant|MODIFIER|NA|gene-NA|transcript|TRANSCRIPT_gene-NA|protein_coding||c.*14G>A|||||14|,A|intergenic_region|MODIFIER|NA-CHR_END|gene-NA-CHR_END|intergenic_region|gene-NA-CHR_END||…	GT:AD:DP:GQ:PL	1:0,3772:3772:99:168400,0
CY115151.1	1494	.	G	A	170862.04	PASS	AC=1;AF=1.00;AN=1;BaseQRankSum=1.130;DP=5412;FS=0.000;MLEAC=1;MLEAF=1.00;MQ=60.00;MQRankSum=0.000;QD=33.00;ReadPosRankSum=0.055;SOR=0.821;ANN=A|synonymous_variant|LOW|HA|gene-HA|transcript|TRANSCRIPT_gene-HA|protein_coding|1/1|c.1488G>A|p.Gly496Gly|1488/1758|1488/1758|496/585||	GT:AD:DP:GQ:PL	1:6,5171:5177:99:170872,0
CY115151.1	1641	.	T	C	206640.04	PASS	AC=1;AF=1.00;AN=1;BaseQRankSum=-0.737;DP=5179;FS=0.000;MLEAC=1;MLEAF=1.00;MQ=60.00;MQRankSum=25.683;QD=30.73;ReadPosRankSum=0.130;SOR=0.915;ANN=C|synonymous_variant|LOW|HA|gene-HA|transcript|TRANSCRIPT_gene-HA|protein_coding|1/1|c.1635T>C|p.Asp545Asp|1635/1758|1635/1758|545/585||	GT:AD:DP:GQ:PL	1:1,5116:5117:99:206650,0
CY115151.1	1710	.	C	A	128018.04	PASS	AC=1;AF=1.00;AN=1;BaseQRankSum=0.305;DP=3205;FS=0.000;MLEAC=1;MLEAF=1.00;MQ=60.00;MQRankSum=0.000;QD=27.30;ReadPosRankSum=1.510;SOR=0.791;ANN=A|synonymous_variant|LOW|HA|gene-HA|transcript|TRANSCRIPT_gene-HA|protein_coding|1/1|c.1704C>A|p.Ile568Ile|1704/1758|1704/1758|568/585||	GT:AD:DP:GQ:PL	1:1,3166:3167:99:128028,0
